# Supplementary material for: Weak Value Amplification-Based Biochip for Highly Sensitive Detection and Identification of Breast Cancer Exosomes
Source: Biosensors (Basel). 2024 Apr 17;14(4):198. doi: 10.3390/bios14040198 (PMC11048322; doi:10.3390/bios14040198)
Supplement: Supplementary file 1 [file biosensors-14-00198-s001.zip]

Archive with 1 entries (1 files):
- biosensors-2950872-supplementary.pdf
